# Supplementary material for: Synthesis of Chiral Acyclic Pyrimidine Nucleoside Analogues from DHAP-Dependent Aldolases
Source: Biomolecules. 2024 Jun 25;14(7):750. doi: 10.3390/biom14070750 (PMC11274987; doi:10.3390/biom14070750)
Supplement: Supplementary file 1 [file biomolecules-14-00750-s001.zip]

Archive with 1 entries (1 files):
- biomolecules-3049199-supplementary.pdf
